# Supplementary material for: Low Profile Triangle-Shaped Piezoelectric Rotary Motor
Source: Micromachines (Basel). 2024 Jan 13;15(1):132. doi: 10.3390/mi15010132 (PMC10818571; doi:10.3390/mi15010132)
Supplement: Supplementary file 1 [file micromachines-15-00132-s001.zip]

Archive with 1 entries (1 files):
- micromachines-2688662-supplementary.mp4
